# Supplementary material for: Biochemical Characterization of Halotolerant Bacillus safensis PM22 and Its Potential to Enhance Growth of Maize under Salinity Stress
Source: Plants (Basel). 2022 Jun 29;11(13):1721. doi: 10.3390/plants11131721 (PMC9268828; doi:10.3390/plants11131721)
Supplement: Supplementary file 1 [file plants-11-01721-s001.zip]

Archive with 1 entries (1 files):
- plants-1773336-supplementary.pdf
